# Supplementary material for: PET/ZnO@MXene-Based Flexible Fabrics with Dual Piezoelectric Functions of Compression and Tension
Source: Sensors (Basel). 2022 Dec 22;23(1):91. doi: 10.3390/s23010091 (PMC9823752; doi:10.3390/s23010091)
Supplement: Supplementary file 1 [file sensors-23-00091-s001.zip]

Archive with 1 entries (1 files):
- sensors-2109257-supplementary.pdf
